# Supplementary material for: Practical Synthesis of Phosphinic Dipeptides by Tandem Esterification of Aminophosphinic and Acrylic Acids under Silylating Conditions
Source: Molecules. 2022 Feb 12;27(4):1242. doi: 10.3390/molecules27041242 (PMC8876710; doi:10.3390/molecules27041242)
Supplement: Supplementary file 1 [file molecules-27-01242-s001.zip]

Archive with 1 entries (1 files):
- molecules-1586221-supplementary.pdf
